# Supplementary material for: Shrinking of Extracellular Space During Metabolic Stress Accelerates Amyloid-β Aggregation
Source: Biomolecules. 2026 Jul 18;16(7):1053. doi: 10.3390/biom16071053 (PMC13406372; doi:10.3390/biom16071053)
Supplement: Supplementary file 1 [file biomolecules-16-01053-s001.zip]

Archive with 1 entries (1 files):
- biomolecules-4282443-supplementary.pdf
